# Supplementary material for: Data on metabolomic profiling of ovarian cancer patients' serum for potential diagnostic biomarkers
Source: Data Brief. 2018 Apr 30;18:1825–31. doi: 10.1016/j.dib.2018.04.081 (PMC5998211; doi:10.1016/j.dib.2018.04.081)
Supplement: Supplementary file 2 — Table 1. Univariate analysis data. [file mmc2.xlsx]

## Sheet: univariate
Marker	AUC	Sensitivity	85 Specificity	90 Specificity	95 Specificity	Specificity	85 Sensitivity	90 Sensitivity	95 Sensitivity	PVAL
3-hydroxymandelic acid	0.642857	0.666667	0.47	0.4	0.07	0.571429	0.24	0.24	0.19	0.143398
AC 10:0	0.515873	0.6	0.13	0	0	0.619048	0.14	0.1	0.1	0.183721
AC 10:1	0.590476	0.533333	0.07	0	0	0.761905	0.33	0.19	0.19	0.0564018
AC 12:0	0.549206	0.466667	0.13	0	0	0.666667	0.19	0.19	0.14	0.418613
AC 12:1	0.566667	0.6	0.13	0.13	0	0.619048	0.24	0.24	0.05	0.184362
homoproline	0.511111	0.466667	0.4	0.33	0.33	0.714286	0.05	0.05	0	0.264605
FA 16:0	0.677778	0.8	0.4	0.4	0	0.619048	0.24	0.24	0.14	0.00462746
LPE 18:2	0.607937	0.6	0.2	0.13	0.13	0.714286	0.29	0.29	0.19	0.050023
LPI 18:0	0.653968	0.533333	0.4	0.33	0.2	0.761905	0.33	0.19	0.19	0.0564018
LPI 20:3	0.55873	0.666667	0.2	0.07	0.07	0.47619	0.14	0.14	0.05	0.381904
LPI 20:4	0.65873	0.733333	0.27	0.13	0.13	0.571429	0.48	0.38	0.38	0.0569983
PC 32:0 (16:0/16:0)	0.525397	0.666667	0.27	0.2	0.13	0.428571	0.1	0.1	0.1	0.56152
PC 32:1 (16:1/16:0)	0.690476	0.666667	0.6	0.2	0.13	0.761905	0.29	0.29	0.14	0.00513437
PC 32:2 (16:1/16:1)	0.596825	0.733333	0.33	0.2	0.2	0.47619	0.24	0.24	0.1	0.184374
PC 34:1 (16:0/18:1)	0.595238	0.6	0.47	0.47	0.47	0.761905	0.1	0.1	0.05	0.0211317
PC 34:2 (16:1/18:1)	0.577778	0.4	0.33	0.33	0.27	0.809524	0.29	0.29	0.14	0.170256
PC 34:2 (16:0/18:2)	0.663492	0.533333	0.53	0.4	0.2	0.857143	0.38	0.38	0	0.00911764
FA 18:0	0.652381	0.866667	0.27	0.27	0.2	0.47619	0.48	0.48	0.33	0.0142801
PC 34:3 (16:1/18:2)	0.61746	0.666667	0.33	0.33	0.27	0.571429	0.24	0.24	0.1	0.143398
PC 34:0 (16:0/18:0)	0.55873	0.6	0.4	0.4	0.07	0.714286	0.05	0.05	0.05	0.050023
PC 36:1 (18:1/18:0)	0.657143	0.533333	0.47	0.47	0.33	0.761905	0.38	0.38	0.14	0.063072
PC 36:1(16:0/20:1)	0.561905	0.533333	0.33	0.27	0.2	0.571429	0.05	0.05	0.05	0.533122
PC 36:2 (16:0/20:2)	0.598413	0.466667	0.47	0.2	0.2	0.857143	0.19	0	0	0.0220901
PC 36:2 (18:1/18:1)	0.51746	0.533333	0.4	0.07	0.07	0.666667	0.05	0.05	0.05	0.220671
PC 36:4 (16:0/20:4)	0.614286	0.6	0.33	0.27	0.27	0.619048	0.24	0.05	0.05	0.183721
PC 36:4 (18:2/18:2)	0.74127	0.666667	0.47	0.33	0.33	0.761905	0.43	0.43	0.33	0.00513437
PC 38:5 (16:0/22:5)	0.560317	0.533333	0.33	0.33	0.2	0.666667	0.05	0.05	0.05	0.225036
PC 38:5 (18:2/20:3)	0.690476	0.666667	0.4	0.27	0.27	0.666667	0.48	0.48	0.19	0.0364698
FA 18:1	0.7	0.8	0.33	0.27	0	0.666667	0.43	0.43	0.19	0.00136758
PC 38:5 (20:4/18:1)	0.631746	0.666667	0.27	0.13	0.13	0.571429	0.33	0.29	0.29	0.146651
PC 38:5 (20:5/18:0)	0.553968	0.4	0.4	0.2	0.07	0.857143	0.14	0.14	0.05	0.0817962
PC 38:6 (16:0/22:6)	0.657143	0.466667	0.47	0.47	0.47	0.952381	0.14	0.14	0.05	0.00221254
PC 38:6 (18:2/20:4)	0.533333	0.733333	0.07	0	0	0.428571	0.19	0.14	0.14	0.311949
PC 40:4 (18:0/22:4)	0.579365	0.866667	0.13	0.13	0	0.47619	0.48	0.33	0.33	0.0211854
PC 40:6 (22:6/18:0)	0.515873	0.466667	0.47	0.33	0.07	0.857143	0.1	0.05	0.05	0.0305866
PC O-34:0 (16:0/18:0)	0.673016	0.733333	0.33	0.33	0	0.619048	0.48	0.29	0.29	0.025938
PC O-34:2 (16:0/18:2)	0.625397	0.733333	0.33	0.2	0.2	0.52381	0.33	0.33	0.14	0.103293
PC O-36:3 (18:1/18:2)	0.598413	0.666667	0.27	0.27	0	0.52381	0.33	0.33	0.19	0.243672
PC O-36:4 (16:0/20:4)	0.565079	0.666667	0.07	0.07	0.07	0.619048	0.24	0.24	0.24	0.0781266
FA 18:2	0.739683	0.8	0.33	0.27	0.27	0.666667	0.38	0.38	0.38	0.00136758
PC O-38:4 (18:0/20:4)	0.587302	0.666667	0.13	0.13	0.07	0.619048	0.29	0.29	0.29	0.0781266
PC O-38:5 (18:1/20:4)	0.679365	0.866667	0.33	0.27	0.27	0.52381	0.52	0.48	0.48	0.00867111
PI 36:1 (18:0/18:1)	0.547619	0.933333	0.13	0.13	0.13	0.380952	0.38	0.38	0.38	0.0112642
PI 36:2 (18:0/18:2)	0.587302	0.733333	0.13	0.13	0.13	0.571429	0.24	0.14	0.14	0.0569983
PI 36:2 (18:1/18:1)	0.55873	0.6	0	0	0	0.52381	0.33	0.33	0.33	0.458376
PI 36:3 (18:1/18:2)	0.607937	0.6	0.2	0.13	0.07	0.619048	0.33	0.29	0.29	0.183721
PI 36:3 (20:3/16:0)	0.677778	0.533333	0.4	0.4	0.33	0.809524	0.14	0.14	0.14	0.0266828
PE (P-18:1/18:1)	0.557143	0.6	0	0	0	0.666667	0.24	0.14	0.14	0.0997412
PE (18:2/18:2)	0.542857	0.533333	0.2	0.2	0.2	0.571429	0.14	0.14	0.1	0.533122
PUFA 1	0.790476	0.8	0.4	0.4	0.33	0.714286	0.62	0.62	0.38	0.000315707
FFA 22:0	0.615873	0.666667	0.4	0.2	0.2	0.714286	0.14	0.14	0.14	0.0150083
PUFA 2	0.65873	0.533333	0.33	0.27	0.27	0.761905	0.19	0.19	0.19	0.063072
PUFA 4	0.62381	0.533333	0.47	0.4	0.27	0.714286	0.24	0.24	0.19	0.126867
PUFA 5	0.544444	0.666667	0.27	0.13	0.07	0.52381	0.24	0.1	0.1	0.248213
PUFA 6	0.692063	0.6	0.47	0.47	0.47	0.714286	0.24	0.24	0.24	0.050023
PUFA 7	0.72381	0.866667	0.33	0.33	0.33	0.571429	0.57	0.57	0.38	0.00164313
AC 14:0	0.522222	0.666667	0.13	0.13	0	0.47619	0.33	0.33	0	0.381904
AC 14:1	0.52381	0.6	0.13	0	0	0.619048	0.33	0.33	0	0.184362
AC 14:2	0.573016	0.6	0.13	0	0	0.619048	0.33	0.33	0.14	0.184362
AC 16:0	0.542857	0.466667	0.27	0.13	0.13	0.666667	0.29	0.29	0.05	0.418613
AC 16:1	0.512698	0.533333	0.13	0.13	0	0.666667	0.24	0.24	0	0.225036
LPA 16:0	0.711111	0.666667	0.4	0.4	0.27	0.666667	0.38	0.29	0.29	0.0364698
AC 16:1-OH	0.633333	0.6	0.27	0.2	0.2	0.619048	0.43	0.43	0.29	0.183721
AC 16:2	0.509524	0.466667	0.13	0.13	0.13	0.52381	0.29	0.24	0.24	0.954997
AC 18:0	0.62381	0.666667	0.27	0.27	0.07	0.666667	0.24	0.14	0.14	0.0364698
AC 18:1	0.569841	0.533333	0.27	0.27	0.2	0.714286	0.1	0.05	0.05	0.120674
AC 18:1-OH	0.533333	0.666667	0.27	0.27	0.13	0.380952	0.24	0.24	0.24	0.769056
AC 18:2	0.507937	0.733333	0.27	0.27	0.27	0.333333	0.19	0.1	0.1	0.667779
Cer 40:1;2	0.868254	0.8	0.6	0.6	0.4	0.761905	0.67	0.67	0.67	6.27805e-05
Cer 42:1;2	0.877778	0.866667	0.73	0.67	0.27	0.761905	0.76	0.67	0.67	2.15281e-06
Cer 44:1;2	0.790476	0.8	0.47	0.2	0.07	0.761905	0.71	0.48	0.48	6.27805e-05
LPC 15:0	0.712698	0.6	0.6	0.6	0.27	0.904762	0.24	0.24	0.24	0.000370812
LPA 18.2	0.530159	0.466667	0.27	0.27	0.27	0.571429	0.19	0.1	0.1	0.82047
LPC 16:0	0.644444	0.6	0.33	0.2	0.2	0.809524	0.14	0.14	0.14	0.00735278
LPC 18:0	0.520635	0.533333	0.4	0.27	0.2	0.714286	0.05	0.05	0.05	0.126867
LPC 18:1	0.574603	0.666667	0.33	0.13	0.13	0.571429	0.05	0.05	0.05	0.143398
LPC 18:2	0.666667	0.533333	0.4	0.33	0.2	0.809524	0.24	0.24	0.19	0.0266828
LPC 20:0	0.574603	0.466667	0.33	0.27	0.2	0.714286	0.19	0.19	0.14	0.264605
LPC 20:2	0.506349	0.4	0.4	0.27	0.27	0.857143	0.1	0.05	0.05	0.0661926
LPC 20:3	0.630159	0.6	0.4	0.13	0.13	0.714286	0.05	0.05	0.05	0.050023
LPC 20:4	0.626984	0.533333	0.2	0.2	0.13	0.761905	0.24	0.19	0.19	0.0564018
LPC 22:6	0.504762	0.533333	0.13	0	0	0.666667	0.1	0.1	0.05	0.225036
LPC 24:0	0.5	0.533333	0.27	0.2	0.07	0.666667	0.05	0.05	0	0.225036
LPE 18:0	0.561905	0.466667	0.2	0.2	0.2	0.761905	0.29	0.1	0.1	0.139649
LPC O-16:0	0.514286	0.533333	0.2	0.2	0.13	0.52381	0.19	0.14	0.14	0.734911
PC O-30:1	0.606349	0.733333	0.2	0.2	0.07	0.571429	0.33	0.33	0.33	0.0524771
PC O-34:3	0.577778	0.6	0.27	0.2	0	0.619048	0.29	0.29	0.24	0.184362
PC O-36:2	0.603175	0.666667	0.27	0.13	0.13	0.571429	0.14	0.14	0.14	0.143398
PC O-36:5	0.560317	0.466667	0.2	0.2	0.13	0.714286	0.29	0.29	0.29	0.264605
SM 32:2;2	0.511111	0.466667	0.2	0.2	0.2	0.666667	0.1	0	0	0.414216
SM 34:2;2	0.611111	0.733333	0.27	0.27	0.13	0.52381	0.24	0.19	0.19	0.110368
SM 38:0;2	0.64127	0.6	0.47	0.47	0	0.666667	0.29	0.29	0.05	0.101925
SM 40:1;2	0.695238	0.733333	0.27	0.27	0.2	0.714286	0.24	0.24	0.24	0.00300383
S1P	0.653968	0.666667	0.2	0.13	0.13	0.714286	0.43	0.19	0.19	0.0143059
LPE 18:1	0.526984	0.6	0.2	0	0	0.571429	0.19	0.05	0.05	0.303484
SM 34:1;2	0.539683	0.866667	0.2	0.07	0.07	0.380952	0.38	0.14	0.14	0.0891924
Cer 34:1;2	0.879365	0.8	0.8	0.67	0.53	0.857143	0.67	0.57	0.57	1.68708e-07
LPC 14:0	0.649206	0.733333	0.33	0.33	0.33	0.619048	0.24	0.24	0.24	0.0236934
2 amino benz ac	0.566667	0.4	0.2	0.2	0.13	0.714286	0.33	0.33	0.33	0.470101
5-methylcytidine	0.711111	0.8	0.33	0.27	0.2	0.52381	0.48	0.48	0.48	0.0310367
AC 4-OH	0.615873	0.466667	0.47	0.33	0.27	0.857143	0.19	0.19	0.19	0.0305866
arabinose	0.674603	0.666667	0.33	0.2	0.2	0.714286	0.24	0.24	0.24	0.0150083
glutamic acid	0.547619	0.4	0.4	0.2	0.2	0.857143	0.19	0.05	0.05	0.0661926
glycine	0.512698	0.4	0.2	0.2	0.2	0.761905	0.14	0.1	0.1	0.291128
inosinic acid	0.560317	0.466667	0.27	0.13	0	0.809524	0.19	0.14	0.14	0.0742268
caffeine	0.514286	0.533333	0.13	0.13	0.07	0.571429	0.14	0.1	0.1	0.53257
1-methylxanthine	0.580952	0.666667	0.2	0.2	0	0.571429	0.29	0.29	0	0.146651
phenylacetylglutamine	0.590476	0.6	0.2	0	0	0.571429	0.33	0.33	0.33	0.30267
theobromine	0.539683	0.733333	0.27	0.2	0.13	0.428571	0.38	0.05	0.05	0.311949
PUFA 1	0.706349	0.666667	0.4	0.33	0.33	0.714286	0.33	0.33	0.19	0.0150083
OH-FA 9 x	0.592063	0.533333	0.4	0.27	0.27	0.666667	0.14	0.14	0.1	0.225036
OH-FA 9	0.585714	0.533333	0.2	0.07	0.07	0.666667	0.24	0.24	0.24	0.220671
ULCFA 1	0.671429	0.466667	0.47	0.47	0.47	0.952381	0.33	0.33	0.24	0.00221254
ULCFA 2	0.631746	0.733333	0.33	0.27	0.27	0.52381	0.33	0.33	0.24	0.103293
ULCFA 3	0.674603	0.6	0.4	0.33	0.33	0.666667	0.29	0.29	0.29	0.101925
ULCFA 4	0.714286	0.8	0.4	0.4	0.2	0.619048	0.43	0.43	0.29	0.00462746
ULCFA 5	0.620635	0.466667	0.47	0.47	0.47	0.952381	0.14	0.14	0.14	0.00221254
ULCFA 6	0.606349	0.533333	0.47	0.47	0.47	0.809524	0.14	0.14	0	0.0266828
PUFA 2	0.703175	0.666667	0.4	0.33	0.33	0.619048	0.48	0.43	0.43	0.07666
PUFA 3	0.731746	0.6	0.47	0.47	0.33	0.714286	0.52	0.52	0.29	0.050023
PUFA 4	0.780952	0.733333	0.6	0.47	0.33	0.714286	0.52	0.52	0.52	0.00300383
PUFA 5	0.747619	0.666667	0.53	0.47	0.4	0.809524	0.38	0.38	0.38	0.00137881
PUFA 6	0.614286	0.533333	0.4	0.33	0.13	0.619048	0.29	0.29	0.29	0.360953
OH-FA 7	0.677778	0.6	0.6	0.47	0.27	0.857143	0.24	0.24	0.1	0.00197498
OH-FA 8	0.557143	0.466667	0.4	0.27	0.2	0.761905	0.1	0.1	0.05	0.150156
OH-FA 8 x	0.519048	0.466667	0.47	0.47	0.27	0.904762	0.1	0	0	0.00510968
L-Tryptophan	0.638095	0.533333	0.53	0.07	0	0.857143	0.38	0.38	0.24	0.00911764
Sebacic acid	0.731746	0.666667	0.67	0.4	0.4	0.857143	0.33	0.33	0.24	0.000266861
L-tyrosine	0.652381	0.6	0.4	0.4	0.13	0.666667	0.38	0.38	0.29	0.101925
DL-p-Hydroxyphenyllactic acid	0.807937	0.733333	0.67	0.67	0.27	0.809524	0.62	0.62	0.38	0.000143153
1-Methyladenosine	0.685714	0.8	0.4	0.13	0.07	0.619048	0.33	0.24	0.24	0.00609055
DL-Indole-3-lactic acid	0.642857	0.866667	0.2	0.07	0.07	0.571429	0.57	0.57	0.48	0.00164313
Octanoylcarnitine (AC 8:0)	0.560317	0.6	0	0	0	0.666667	0.24	0.1	0.1	0.0997412
L-Histidine	0.577778	0.666667	0.33	0.33	0.33	0.52381	0	0	0	0.243672
NG,NG-dimethylarginine (asym) (ADMA)	0.577778	0.8	0.33	0.33	0.33	0.380952	0.1	0.1	0.1	0.236247
L-Arginine	0.625397	0.533333	0.47	0.27	0.2	0.809524	0.19	0.19	0.19	0.0266828
trans-4-Hydroxy-L-proline	0.542857	0.533333	0.33	0.33	0.33	0.571429	0.19	0.19	0.19	0.53257
L-kynurenine	0.611111	0.6	0.13	0	0	0.714286	0.48	0.48	0.14	0.050023
NG,NG'-Dimethyl-L-arginine (sym) (SDMA)	0.54127	0.533333	0.27	0.13	0.07	0.666667	0.14	0.14	0.14	0.220671
L-methionine	0.636508	0.666667	0.4	0.33	0.33	0.619048	0.24	0.24	0.24	0.07666
L-Threonine	0.520635	0.333333	0.33	0.2	0.2	0.857143	0.19	0.19	0.19	0.16416
L-Valine	0.725397	0.733333	0.4	0.2	0.13	0.714286	0.57	0.57	0.38	0.00300383
L-Isoleucine (ISOMER OF S124)	0.573016	0.533333	0.27	0.13	0.07	0.619048	0.24	0.24	0.19	0.360953
L-Leucine	0.61746	0.6	0.4	0.4	0.2	0.666667	0.24	0.24	0.14	0.101925
L-Lysine	0.738095	0.6	0.6	0.47	0.33	0.857143	0.43	0.43	0.1	0.00197498
(S)-2-Hydroxybutyric acid	0.655556	0.666667	0.33	0.2	0.2	0.571429	0.38	0.38	0.33	0.143398
Acetyl-L-carnitine (AC 2:0)	0.626984	0.6	0.4	0.4	0.33	0.571429	0.33	0.33	0.29	0.30267
L-proline	0.701587	0.666667	0.53	0.47	0.4	0.714286	0.24	0.24	0.14	0.0150083
DL-Hexanoylcarnitine	0.515873	0.666667	0	0	0	0.47619	0.14	0.14	0.14	0.386476
Propionyl L-carnitine (AC 3:0)	0.539683	0.4	0.2	0.07	0.07	0.761905	0.29	0.29	0.29	0.302324
Hypotaurine	0.534921	0.533333	0.33	0.27	0	0.666667	0.14	0.14	0.05	0.225036
L-Pyrogutamic acid	0.511111	0.466667	0.4	0.33	0.33	0.714286	0.05	0.05	0	0.264605
L-cysteine S-Sulfate	0.515873	0.533333	0.2	0.13	0.13	0.619048	0.14	0.14	0	0.360953
N-Acetyl-DL-Serine	0.6	0.666667	0.2	0.2	0	0.571429	0.29	0.24	0.24	0.146651
N6-CarbamoyIthreonyladenosine	0.544444	0.533333	0.13	0.13	0.13	0.666667	0.1	0.1	0.1	0.220671
N-Acetyl-β-alanine	0.595238	0.466667	0.33	0.27	0.2	0.761905	0.33	0.05	0.05	0.139649
N-Acetylcytidine	0.539683	0.533333	0.2	0.2	0	0.666667	0.19	0	0	0.220671
1,18-Octadecanedicarboxylic acid	0.669841	0.533333	0.53	0.53	0.53	0.952381	0.05	0.05	0.05	0.00038972
y-cehc	0.503175	0.466667	0.2	0.13	0	0.619048	0.1	0.05	0.05	0.605725
N-Acetyl-L-Carnosine	0.536508	0.6	0.2	0	0	0.619048	0.05	0.05	0.05	0.183721
Trans-Urocanic Acid	0.688889	0.733333	0.47	0.33	0.2	0.571429	0.43	0.43	0.29	0.0524771
sn-Glycero-3-phosphocholine	0.509524	0.466667	0.27	0.2	0.13	0.666667	0.05	0.05	0	0.418613
3Me-Glutaryl Carnitine	0.626984	0.733333	0.07	0.07	0.07	0.571429	0.48	0.29	0.29	0.0569983
2-D-Mannopyranosyl-L-tryptophan	0.639683	0.733333	0.2	0.13	0.13	0.52381	0.43	0.29	0.29	0.110368
Aspartylphenylalanine	0.550794	0.6	0.13	0.13	0.07	0.571429	0.19	0.14	0.14	0.303484
N1,N12-Diacetylspermine	0.828571	0.666667	0.67	0.67	0.53	0.904762	0.62	0.52	0.52	7.74422e-06
Citrulline	0.546032	0.4	0.4	0.27	0.2	0.857143	0.14	0.14	0.05	0.0817962
Methionine Sulfoxide	0.511111	0.466667	0.2	0.2	0.07	0.761905	0.1	0.1	0.1	0.139649
N-acetylputrescine	0.512698	0.8	0.2	0.07	0	0.428571	0.19	0.19	0.1	0.126103
Butyrilcarnitine (AC 4:0)	0.52381	0.733333	0.13	0.13	0.07	0.47619	0.29	0.1	0.1	0.193297
glycylglycine	0.515873	0.466667	0.2	0.2	0.2	0.52381	0.24	0.1	0.1	0.954997
Asparagine	0.674603	0.8	0.53	0.27	0.27	0.619048	0.05	0.05	0.05	0.00462746
Succinic acid	0.620635	0.666667	0.53	0	0	0.619048	0	0	0	0.07666
Myo Inositol	0.633333	0.6	0.6	0.53	0.27	0.857143	0.24	0.24	0.1	0.00197498
Glutamine	0.774603	0.733333	0.53	0.53	0.47	0.666667	0.48	0.48	0.29	0.00924853
2-Hydroxyglutarate	0.57619	0.466667	0.47	0.4	0.2	0.857143	0.05	0.05	0	0.0305866
Alanine	0.534921	0.533333	0.2	0.13	0.07	0.571429	0.19	0.1	0.1	0.53257
Nepsilon-Acetyl-L-lysine	0.550794	0.533333	0.13	0.13	0.13	0.666667	0.33	0.14	0.14	0.220671
(3-Carboxypropyl)trimethyl-ammonium (deoxycarnitine)	0.560317	0.866667	0.27	0.27	0.07	0.380952	0.38	0.38	0.24	0.0719294
Cytidine	0.626984	0.666667	0.33	0.2	0.2	0.619048	0.19	0.19	0.19	0.07666
Creatinine	0.634921	0.533333	0.2	0.2	0.13	0.714286	0.33	0.33	0.29	0.126867
Acetoacetate	0.64127	0.533333	0.4	0.4	0.4	0.666667	0.24	0.24	0.24	0.225036
Threonic acid	0.536508	0.466667	0.47	0.27	0.2	0.809524	0	0	0	0.0742268
L-Serine	0.511111	0.533333	0.2	0.07	0.07	0.666667	0	0	0	0.225036
LPC 14:0	0.677778	0.8	0.33	0.33	0.07	0.571429	0.38	0.38	0.38	0.0163824
N2,N2-dimethylguanosine	0.606349	0.533333	0.27	0	0	0.714286	0.24	0.19	0.19	0.120674
DSGEGDFXAEGGGVR* (Androsterone sulfate)	0.565079	0.666667	0.07	0.07	0.07	0.52381	0.19	0.1	0.1	0.248213
glycerophosphoethanolamine (GPE-2)	0.55873	0.466667	0.27	0.27	0.27	0.809524	0	0	0	0.0633774
N2-methylguanosine	0.569841	0.6	0.2	0.13	0.07	0.52381	0.19	0.19	0.19	0.459819
Sodium D-galactonate	0.706349	0.8	0.47	0.2	0.2	0.619048	0.48	0.29	0.29	0.00609055
L-Phenylalanine	0.530159	0.6	0.33	0.07	0	0.52381	0.14	0.14	0.14	0.458376
1-Methyl-L-histidine	0.522222	0.466667	0.07	0.07	0	0.714286	0.14	0.1	0.1	0.256745
Allantoin	0.650794	0.533333	0.33	0.27	0.2	0.666667	0.33	0.29	0.29	0.220671
ARACHIDONIC ACID	0.615873	0.533333	0.33	0.33	0.33	0.619048	0.19	0.14	0.14	0.358795
CHOLINE	0.593651	0.466667	0.33	0.33	0.27	0.714286	0.29	0.29	0.29	0.256745
CREATINE	0.565079	0.466667	0.33	0.27	0.07	0.761905	0.19	0.19	0.05	0.150156
L-CYSTINE	0.546032	0.733333	0	0	0	0.571429	0.48	0.48	0.24	0.0524771
GLYCODEOXYCHOLATE	0.625397	0.666667	0.2	0.2	0.13	0.571429	0.43	0.29	0.29	0.146651
N,N-DIMETHYLGLYCINE FREE BASE	0.584127	0.466667	0.33	0.27	0.27	0.714286	0.24	0.19	0.19	0.256745
3-HYDROXYTYRAMINE (dopamine)	0.731746	0.733333	0.4	0.33	0.27	0.761905	0.38	0.19	0.19	0.000712012
GLUCOSE	0.601587	0.666667	0.47	0.13	0.13	0.666667	0.05	0.05	0.05	0.0364698
3-Beta-Hydroxyandrost-5-en-17-one (DHEAS)	0.512698	0.4	0.27	0.2	0.2	0.714286	0.14	0.14	0.1	0.476067
GLYCOCHENODEOXYCHOLATE	0.593651	0.866667	0.13	0.07	0	0.47619	0.48	0.33	0.33	0.0211854
GLYCOCHOLIC ACID	0.620635	0.666667	0.27	0.2	0.2	0.52381	0.43	0.33	0.33	0.248213
HIPPURIC ACID	0.580952	0.666667	0.2	0.2	0.13	0.52381	0.24	0.24	0.24	0.248213
KYNURENIC ACID	0.687302	0.733333	0.27	0.2	0.13	0.666667	0.33	0.33	0.29	0.00924853
(S)-(-)-2 HYDROXYSOCAPROIC ACID 'LEUCIC ACID'	0.598413	0.733333	0.2	0.2	0.07	0.52381	0.38	0.14	0.14	0.110368
LINOLEIC ACID	0.507937	0.6	0.2	0.2	0.2	0.47619	0.19	0.19	0.19	0.649211
LINOLENIC ACID	0.615873	0.733333	0.4	0.07	0.07	0.619048	0	0	0	0.0236934
DHA (Cis-4,7,10,13,16,19-docosahexanoic acid)	0.552381	0.533333	0.53	0	0	0.761905	0.14	0.14	0.05	0.063072
Ne-Methyl-L-lysine	0.512698	0.666667	0.13	0.07	0.07	0.428571	0.33	0.33	0.33	0.56152
N-ACETYLGLYCINE	0.585714	0.666667	0.13	0.07	0.07	0.52381	0.19	0.19	0.19	0.243672
NICOTINAMIDE	0.692063	0.666667	0.33	0.33	0.13	0.761905	0.38	0.38	0.14	0.00513437
PALMITOLEIC ACID	0.566667	0.466667	0.47	0.47	0	0.857143	0.05	0.05	0	0.0305866
D-PANTOTHENIC ACID	0.547619	0.8	0.27	0.13	0	0.47619	0.14	0.1	0.1	0.0761187
PREGNENOLONE SULFATE	0.657143	0.6	0.33	0.27	0.27	0.761905	0.19	0.05	0.05	0.0182904
TRIMETHYLAMINE N-OXIDE	0.51746	0.533333	0.2	0.13	0	0.52381	0.19	0.19	0.19	0.734911
URIDINE	0.585714	0.466667	0.47	0.27	0.27	0.857143	0.19	0.14	0.14	0.0220901
XANTHINE	0.51746	0.533333	0.4	0.4	0	0.619048	0.05	0.05	0	0.360953
XANTHUNERIC ACID	0.628571	0.6	0.33	0.07	0.07	0.619048	0.38	0.38	0.33	0.184362
CYSTATHIONINE	0.51746	0.533333	0.27	0.2	0.2	0.52381	0.14	0.05	0.05	0.734911
sn-Glycerol 3-phosphate lithium salt	0.520635	0.4	0.33	0.33	0.13	0.761905	0.05	0.05	0.05	0.291128
Taurocholic acid	0.58254	0.4	0.4	0.4	0.33	0.857143	0.33	0.14	0.14	0.0661926
Tof4	0.725397	0.6	0.6	0.47	0.2	0.857143	0.24	0.24	0.14	0.00197498
Tof6	0.550794	0.466667	0.2	0.2	0.2	0.619048	0.33	0.19	0.19	0.605725
Trigonelline	0.553968	0.4	0.2	0.2	0.13	0.714286	0.33	0.33	0.33	0.470101
xanthosine	0.526984	0.533333	0.27	0.27	0.13	0.761905	0.05	0.05	0.05	0.063072

## Sheet: Sheet1
Marker	AUC	Sensitivity	Specificity	p-value
L27_._L67	0.95873	0.866667	0.904762	1.25218e-12
S305_._L66	0.949206	1	0.857143	3.07483e-29
S305_._L67	0.947619	0.866667	0.857143	4.92138e-10
L57_._L67	0.94127	0.866667	0.904762	1.25218e-12
Marker	AUC	Sensitivity	Specificity	p-value
L91	0.879365	0.8	0.857143	1.68708e-07
L67	0.877778	0.866667	0.761905	2.15281e-06
L66	0.868254	0.8	0.761905	6.27805e-05
S236	0.828571	0.666667	0.904762	7.74422e-06
