# Supplementary material for: Data on metabolomic profiling of ovarian cancer patients' serum for potential diagnostic biomarkers
Source: Data Brief. 2018 Apr 30;18:1825–31. doi: 10.1016/j.dib.2018.04.081 (PMC5998211; doi:10.1016/j.dib.2018.04.081)
Supplement: Supplementary file 3 — Table 4. Detailed EOC group clinical data [file mmc3.xlsx]

## Sheet: Sheet1
Patient	Race	Gender	Biobank	Country	SpecimenMatrix	ReceptionDate	ExtractionDate	Surgery	Treatment	Fasting	Condition	Prospective	Age	BMI	Stage	PT	PN	PM	CancerHistology	Smoking	SmokingPackyear	Drinking	DrinkingAmount	Menopause	MenopauseAge	MenopauseInfo	Medications	OtherDiseases
UDX6571	Caucasian	Female	Maribor	Slovenia	Serum	2016-04-12	2015-01-12	Pre-Surgery	Pre-Treatment	Yes	Ovarian Cancer	Yes	41	21.3	Stage IA	NA	NA	NA	Clear Cell Carcinoma	Ex	5	NA	NA	No	NA	NA	NA	NA
UDX6572	Caucasian	Female	Maribor	Slovenia	Serum	2016-04-12	2015-05-28	Pre-Surgery	Pre-Treatment	Yes	Ovarian Cancer	Yes	44	24.77	Stage IIIC	T3c	N1	NA	Serous Adenocarcinoma	Ex	15	NA	NA	No	NA	NA	Assentra, Aspirin, Euthyrox, Nalgesin	Hypothyroidism,Major depressive disorder, single episode, unspecified,Raynauds Phenomenon
UDX6573	Caucasian	Female	Maribor	Slovenia	Serum	2016-04-12	2015-01-20	Pre-Surgery	Pre-Treatment	Yes	Ovarian Cancer	Yes	50	30.85	Stage IC	T1c	N0	M0	Clear Cell Carcinoma	No	NA	NA	NA	Yes	48	NA	NA	Other Recurrent Depressive Disorders
UDX6574	Caucasian	Female	Maribor	Slovenia	Serum	2016-04-12	2015-05-28	Pre-Surgery	Pre-Treatment	Yes	Ovarian Borderline	Yes	50	20.55	NA	NA	NA	NA	NA	Ex	5	NA	NA	Yes	49	NA	NA	Female Pelvic Peritoneal Adhesions
UDX6575	Caucasian	Female	Maribor	Slovenia	Serum	2016-04-12	2015-02-09	Pre-Surgery	Pre-Treatment	Yes	Ovarian Borderline	Yes	56	24.74	NA	NA	NA	NA	NA	Ex	15	NA	NA	Yes	50	NA	NA	NA
UDX6576	Caucasian	Female	Maribor	Slovenia	Serum	2016-04-12	2015-09-29	Pre-Surgery	Pre-Treatment	Yes	Ovarian Cancer	Yes	58	22.31	Stage IIIC	NA	NA	NA	Serous Carcinoma	Ex	3	Yes	5	Yes	53	NA	Prenewel	Hypertension
UDX6577	Caucasian	Female	Maribor	Slovenia	Serum	2016-04-12	2015-01-27	Pre-Surgery	Pre-Treatment	Yes	Ovarian Cancer	Yes	59	20.9	Stage IIIB	T3b	N0	M0	Endometrioid adenocarcinoma	Ex	2	NA	NA	Yes	50	NA	NA	Endometrial Cancer,Female Pelvic Peritoneal Adhesions,Vitamin B12 Deficiency Anemia
UDX6578	Caucasian	Female	Maribor	Slovenia	Serum	2016-04-12	2015-10-28	Pre-Surgery	Pre-Treatment	Yes	Ovarian Cancer	Yes	61	31.22	Stage IV	NA	NA	NA	Serous Carcinoma	No	NA	NA	NA	Yes	51	NA	Prenessa	Hypertension,Ascites,Pleural Effusion
UDX6579	Caucasian	Female	Maribor	Slovenia	Serum	2016-04-12	2015-12-08	Pre-Surgery	Pre-Treatment	Yes	Ovarian Cancer	Yes	62	34.48	Stage IC	T1	N0	M0	Clear Cell Carcinoma	No	NA	NA	NA	Yes	45	NA	Concor, Crestor, Humalog, Voxin, Valdoxan, Metfogamma, Lamictal, Depakine	Diabetes Type II,Disorder of social behavior with depressive disorder,Female Pelvic Peritoneal Adhesions
UDX6580	Caucasian	Female	Maribor	Slovenia	Serum	2016-04-12	2015-03-25	Pre-Surgery	Pre-Treatment	Yes	Ovarian Borderline	Yes	62	22.65	NA	NA	NA	NA	NA	Ex	30	NA	NA	Yes	51	NA	Aspirin, Flixotide, ExForge, Atoris	Female Pelvic Peritoneal Adhesions,Asthma
UDX6581	Caucasian	Female	Maribor	Slovenia	Serum	2016-04-12	2015-10-21	Pre-Surgery	Pre-Treatment	Yes	Ovarian Cancer	Yes	64	29.02	Stage IIIC	NA	NA	NA	Serous Carcinoma	Ex	20	NA	NA	Yes	52	NA	Euthyrox	Hypothyroidism,Female Pelvic Peritoneal Adhesions
UDX6582	Caucasian	Female	Maribor	Slovenia	Serum	2016-04-12	2015-09-09	Pre-Surgery	Pre-Treatment	Yes	Ovarian Cancer	Yes	66	27.03	Stage IA	NA	NA	NA	NA	No	NA	NA	NA	No	NA	NA	NA	NA
UDX6583	Caucasian	Female	Maribor	Slovenia	Serum	2016-04-12	2015-12-12	Pre-Surgery	Pre-Treatment	Yes	Ovarian Cancer	Yes	67	25.71	Stage IIIC	T2a	N1	M0	Serous Carcinoma	No	NA	NA	NA	Yes	52	NA	NA	NA
UDX6584	Caucasian	Female	Maribor	Slovenia	Serum	2016-04-12	2015-02-02	Pre-Surgery	Pre-Treatment	Yes	Ovarian Cancer	Yes	71	26.08	NA	NA	NA	NA	Extraovarian retroperitoneal mucous carcinoma	No	NA	NA	NA	Yes	53	NA	Bloxan, Tonocardin, Diuver, Crestor, Prexanil, Nexium, Marevan	Atrial Fibrillation,Thrombosis/Embolism
UDX6586	Caucasian	Female	Maribor	Slovenia	Serum	2016-04-12	2015-09-16	Pre-Surgery	Pre-Treatment	Yes	Ovarian Cancer	Yes	83	28.6	NA	NA	NA	NA	Brenner tumor	No	NA	NA	NA	Yes	37	NA	Ampril, Aspirin	Hypertension,Arrhythmia
