# Supplementary material for: Data on metabolomic profiling of ovarian cancer patients' serum for potential diagnostic biomarkers
Source: Data Brief. 2018 Apr 30;18:1825–31. doi: 10.1016/j.dib.2018.04.081 (PMC5998211; doi:10.1016/j.dib.2018.04.081)
Supplement: Supplementary file 4 — Table 5. Detailed healthy control group clinical data. [file mmc4.xlsx]

## Sheet: Sheet1
Patient	Race	Gender	Biobank	Country	SpecimenMatrix	ReceptionDate	ExtractionDate	Surgery	Treatment	Fasting	Condition	Prospective	Age	BMI	Stage	PT	PN	PM	CancerHistology	Smoking	SmokingPackyear	Drinking	DrinkingAmount	Menopause	MenopauseAge	MenopauseInfo	Medications	OtherDiseases
UDX6462	Caucasian	Female	Maribor	Slovenia	Serum	2016-04-12	2014-12-01	Pre-Surgery	Pre-Treatment	Yes	Control	Yes	34	28.2	NA	NA	NA	NA	NA	Yes	9	Yes	5	No	NA	NA	NA	Other congenital malformations of uterus and cervix
UDX6464	Caucasian	Female	Maribor	Slovenia	Serum	2016-04-12	2014-12-22	Pre-Surgery	Pre-Treatment	Yes	Control	Yes	34	18.51	NA	NA	NA	NA	NA	Ex	5	NA	NA	No	NA	NA	NA	Female Infertility
UDX6466	Caucasian	Female	Maribor	Slovenia	Serum	2016-04-12	2014-10-22	Pre-Surgery	Pre-Treatment	Yes	Control	Yes	35	22.04	NA	NA	NA	NA	NA	Ex	30	NA	NA	No	NA	NA	Depakine Chrono, Rivotril	Chronic salpingitis and oophoritis,Female Infertility Of Tubal Origin,Epilepsy
UDX6467	Caucasian	Female	Maribor	Slovenia	Serum	2016-04-12	2014-12-29	Pre-Surgery	Pre-Treatment	Yes	Control	Yes	35	20.86	NA	NA	NA	NA	NA	No	NA	Yes	5	No	NA	NA	NA	Female Infertility
UDX6468	Caucasian	Female	Maribor	Slovenia	Serum	2016-04-12	2014-11-10	Pre-Surgery	Pre-Treatment	Yes	Control	Yes	36	19.6	NA	NA	NA	NA	NA	No	NA	NA	NA	No	NA	NA	NA	Female Infertility
UDX6470	Asian	Female	Maribor	Slovenia	Serum	2016-04-12	2014-12-15	Pre-Surgery	Pre-Treatment	Yes	Control	Yes	37	21.23	NA	NA	NA	NA	NA	No	NA	NA	NA	No	NA	NA	Medrol, Kenalog	Female Infertility,Endometriosis Of Pelvic Peritoneum,Viral wart,Alopecia Areata
UDX6471	Caucasian	Female	Maribor	Slovenia	Serum	2016-04-12	2014-11-03	Pre-Surgery	Pre-Treatment	Yes	Control	Yes	38	26.45	NA	NA	NA	NA	NA	No	NA	NA	NA	No	NA	NA	NA	Female Infertility
UDX6472	Caucasian	Female	Maribor	Slovenia	Serum	2016-04-12	2014-11-03	Pre-Surgery	Pre-Treatment	Yes	Control	Yes	39	22.49	NA	NA	NA	NA	NA	No	NA	NA	NA	No	NA	NA	NA	Female Infertility,Other congenital malformations of uterus and cervix
UDX6475	Caucasian	Female	Maribor	Slovenia	Serum	2016-04-12	2014-12-22	Pre-Surgery	Pre-Treatment	Yes	Control	Yes	42	27.53	NA	NA	NA	NA	NA	No	NA	NA	NA	No	NA	NA	NA	Female Infertility
UDX6484	Caucasian	Female	Maribor	Slovenia	Serum	2016-04-12	2016-01-25	Pre-Surgery	Pre-Treatment	Yes	Control	Yes	51	24.22	NA	NA	NA	NA	NA	No	NA	NA	NA	No	NA	NA	NA	Rectocele,Complete uterovaginal prolapse
UDX6487	Caucasian	Female	Maribor	Slovenia	Serum	2016-04-12	2015-11-10	Pre-Surgery	Pre-Treatment	Yes	Control	Yes	53	23.05	NA	NA	NA	NA	NA	No	NA	NA	NA	No	NA	NA	Co-Diovan	Complete uterovaginal prolapse
UDX6488	Caucasian	Female	Maribor	Slovenia	Serum	2016-04-12	2015-09-29	Pre-Surgery	Pre-Treatment	Yes	Control	Yes	54	21.8	NA	NA	NA	NA	NA	No	NA	NA	NA	No	NA	NA	NA	NA
UDX6496	Caucasian	Female	Maribor	Slovenia	Serum	2016-04-12	2015-11-10	Pre-Surgery	Pre-Treatment	Yes	Control	Yes	72	31.89	NA	NA	NA	NA	NA	No	NA	NA	NA	Yes	55	NA	NA	Uterovaginal prolapse
UDX6498	Caucasian	Female	Maribor	Slovenia	Serum	2016-04-12	2016-02-02	Pre-Surgery	Pre-Treatment	Yes	Control	Yes	74	23.88	NA	NA	NA	NA	NA	Ex	3	NA	NA	Yes	50	NA	NA	Rectocele,Complete uterovaginal prolapse
UDX6499	Caucasian	Female	Maribor	Slovenia	Serum	2016-04-12	2016-04-02	Pre-Surgery	Pre-Treatment	Yes	Control	Yes	75	27.48	NA	NA	NA	NA	NA	Ex	50	NA	NA	Yes	40	NA	NA	Cystocele,Incomplete Uterovaginal Prolapse
UDX6500	Caucasian	Female	Maribor	Slovenia	Serum	2016-04-12	2015-12-12	Pre-Surgery	Pre-Treatment	Yes	Control	Yes	75	NA	NA	NA	NA	NA	NA	No	NA	NA	NA	No	NA	NA	Amlopin, Olivin, Nolpaza, Portalac	Other Specified Noninflammatory Disorders Of Uterus,Stricture And Stenosis Of Cervix Uteri,Stricture and atresia of vagina,Calculus Of Bile Duct With Cholangitis, Unspecified, With Obstruction,Hypertension
UDX6501	Caucasian	Female	Maribor	Slovenia	Serum	2016-04-12	2016-01-26	Pre-Surgery	Pre-Treatment	Yes	Control	Yes	77	23.42	NA	NA	NA	NA	NA	No	NA	Yes	5	Yes	50	NA	Lexaurin	Uterovaginal prolapse
UDX6503	Caucasian	Female	Maribor	Slovenia	Serum	2016-04-12	2015-01-14	Pre-Surgery	Pre-Treatment	Yes	Control	Yes	78	29.64	NA	NA	NA	NA	NA	Ex	50	NA	NA	Yes	41	NA	NA	Female Infertility
UDX6505	Caucasian	Female	Maribor	Slovenia	Serum	2016-04-12	2016-02-09	Pre-Surgery	Pre-Treatment	Yes	Control	Yes	80	20.94	NA	NA	NA	NA	NA	No	NA	NA	NA	Yes	NA	NA	Lekadol, Vitamin B, Lorsilan	Rectocele
UDX6506	Caucasian	Female	Maribor	Slovenia	Serum	2016-04-12	2015-12-24	Pre-Surgery	Pre-Treatment	Yes	Control	Yes	81	26.57	NA	NA	NA	NA	NA	NA	NA	NA	NA	NA	NA	NA	NA	NA
UDX6507	Caucasian	Female	Maribor	Slovenia	Serum	2016-04-12	2016-01-25	Pre-Surgery	Pre-Treatment	Yes	Control	Yes	82	28.91	NA	NA	NA	NA	NA	Ex	1	NA	NA	Yes	48	NA	NA	Cystocele,Complete uterovaginal prolapse,Rectocele
