# Supplementary material for: Data on metabolomic profiling of ovarian cancer patients' serum for potential diagnostic biomarkers
Source: Data Brief. 2018 Apr 30;18:1825–31. doi: 10.1016/j.dib.2018.04.081 (PMC5998211; doi:10.1016/j.dib.2018.04.081)
Supplement: Supplementary file 5 — Table 6. Detailed benign disease group clinical data. [file mmc5.xlsx]

## Sheet: Sheet1
Patient	Race	Gender	Biobank	Country	SpecimenMatrix	ReceptionDate	ExtractionDate	Surgery	Treatment	Fasting	Condition	Prospective	Age	BMI	Stage	PT	PN	PM	CancerHistology	Smoking	SmokingPackyear	Drinking	DrinkingAmount	Menopause	MenopauseAge	MenopauseInfo	Medications	OtherDiseases
UDX6463	Caucasian	Female	Maribor	Slovenia	Serum	2016-04-12	2014-11-10	Pre-Surgery	Pre-Treatment	Yes	Control	Yes	34	22.22	NA	NA	NA	NA	NA	Ex	10	NA	NA	No	NA	NA	Mapron	Endometriosis Of Pelvic Peritoneum,Endometriosis Of Uterus,Endometriosis Of Fallopian Tube
UDX6465	Caucasian	Female	Maribor	Slovenia	Serum	2016-04-12	2014-11-03	Pre-Surgery	Pre-Treatment	Yes	Control	Yes	35	25.34	NA	NA	NA	NA	NA	No	NA	NA	NA	No	NA	NA	NA	Endometriosis Of Pelvic Peritoneum,Female Infertility Of Tubal Origin
UDX6469	Caucasian	Female	Maribor	Slovenia	Serum	2016-04-12	2014-12-01	Pre-Surgery	Pre-Treatment	Yes	Control	Yes	36	27.1	NA	NA	NA	NA	NA	Yes	7	NA	NA	No	NA	NA	NA	Subserosal Leiomyoma Of Uterus,Female Infertility
UDX6473	Caucasian	Female	Maribor	Slovenia	Serum	2016-04-12	2015-09-17	Pre-Surgery	Pre-Treatment	Yes	Control	Yes	40	19.96	NA	NA	NA	NA	NA	Ex	5	NA	NA	No	NA	NA	NA	Papilary breast lesion
UDX6474	Caucasian	Female	Maribor	Slovenia	Serum	2016-04-12	2014-11-17	Pre-Surgery	Pre-Treatment	Yes	Control	Yes	42	31.83	NA	NA	NA	NA	NA	No	NA	NA	NA	No	NA	NA	NA	Endometrial polyp,Polyp Of Corpus Uteri
UDX6476	Caucasian	Female	Maribor	Slovenia	Serum	2016-04-12	2015-02-23	Pre-Surgery	Pre-Treatment	Yes	Control	Yes	42	NA	NA	NA	NA	NA	NA	No	NA	NA	NA	No	NA	NA	NA	Ovarian Cyst,Subserosal Leiomyoma Of Uterus
UDX6477	Caucasian	Female	Maribor	Slovenia	Serum	2016-04-12	2014-11-24	Pre-Surgery	Pre-Treatment	Yes	Control	Yes	42	31.99	NA	NA	NA	NA	NA	Ex	10	Yes	5	NA	NA	NA	Enap	Polyp Of Corpus Uteri,Hypertension,Endometriosis Of Ovary,Female Pelvic Peritoneal Adhesions
UDX6478	Caucasian	Female	Maribor	Slovenia	Serum	2016-04-12	2015-08-25	Pre-Surgery	Pre-Treatment	Yes	Control	Yes	43	25.39	NA	NA	NA	NA	NA	No	NA	NA	NA	No	NA	NA	NA	Leiomyoma Of Uterus
UDX6479	Caucasian	Female	Maribor	Slovenia	Serum	2016-04-12	2015-06-09	Pre-Surgery	Pre-Treatment	Yes	Control	Yes	47	NA	NA	NA	NA	NA	NA	No	NA	NA	NA	No	NA	NA	NA	DCIS
UDX6480	Caucasian	Female	Maribor	Slovenia	Serum	2016-04-12	2015-10-08	Pre-Surgery	Pre-Treatment	Yes	Control	Yes	47	NA	NA	NA	NA	NA	NA	No	NA	NA	NA	No	NA	NA	Cycloproginova	Sentinel Lymph Node,Leiomyoma Of Uterus
UDX6481	Caucasian	Female	Maribor	Slovenia	Serum	2016-04-12	2016-04-02	Pre-Surgery	Pre-Treatment	Yes	Control	Yes	48	20.2	NA	NA	NA	NA	NA	Ex	26	NA	NA	No	NA	NA	NA	Leiomyoma Of Uterus
UDX6483	Caucasian	Female	Maribor	Slovenia	Serum	2016-04-12	2015-10-13	Pre-Surgery	Pre-Treatment	Yes	Control	Yes	49	NA	NA	NA	NA	NA	NA	No	NA	NA	NA	Yes	48	NA	Aspirin, Atyrazol, Propranolol	Hemorrhagic ovarian cyst,Benign neoplasm of ovary
UDX6485	Caucasian	Female	Maribor	Slovenia	Serum	2016-04-12	2015-10-21	Pre-Surgery	Pre-Treatment	Yes	Control	Yes	51	NA	NA	NA	NA	NA	NA	NA	NA	NA	NA	No	NA	NA	NA	Unspecified disorder of cornea,Leiomyoma Of Uterus
UDX6486	Caucasian	Female	Maribor	Slovenia	Serum	2016-04-12	2015-09-29	Pre-Surgery	Pre-Treatment	Yes	Control	Yes	53	NA	NA	NA	NA	NA	NA	NA	NA	NA	NA	No	NA	NA	NA	Endometriosis Of Ovary,Female Pelvic Peritoneal Adhesions,Subserosal Leiomyoma Of Uterus
UDX6490	Caucasian	Female	Maribor	Slovenia	Serum	2016-04-12	2015-02-03	Pre-Surgery	Pre-Treatment	Yes	Control	Yes	60	NA	NA	NA	NA	NA	NA	No	NA	NA	NA	Yes	54	NA	Helex	Fibroadenoma of the breast
UDX6492	Caucasian	Female	Maribor	Slovenia	Serum	2016-04-12	2015-05-05	Pre-Surgery	Pre-Treatment	Yes	Control	Yes	62	NA	NA	NA	NA	NA	NA	Yes	20	NA	NA	Yes	42	NA	Co-Diovan	Hypertension,Intraductal papiloma
UDX6493	Caucasian	Female	Maribor	Slovenia	Serum	2016-04-12	2015-09-10	Pre-Surgery	Pre-Treatment	Yes	Control	Yes	63	NA	NA	NA	NA	NA	NA	No	NA	NA	NA	Yes	50	NA	Tritace	DCIS,Hypertension
UDX6494	Caucasian	Female	Maribor	Slovenia	Serum	2016-04-12	2016-02-02	Pre-Surgery	Pre-Treatment	Yes	Control	Yes	64	26.29	NA	NA	NA	NA	NA	No	NA	NA	NA	Yes	54	NA	Betmiga, Sorvasta	Ovarian Cyst,Benign neoplasm of ovary
UDX6504	Caucasian	Female	Maribor	Slovenia	Serum	2016-04-12	2015-02-05	Pre-Surgery	Pre-Treatment	Yes	Control	Yes	79	NA	NA	NA	NA	NA	NA	No	NA	NA	NA	Yes	55	NA	Glucophage, Sorvasta	Anemia,Melena,Lymphedema,Leiomyoma Of Uterus
UDX6569	Caucasian	Female	Maribor	Slovenia	Serum	2016-04-12	2015-12-04	Pre-Surgery	Pre-Treatment	Yes	Control	Yes	65	NA	NA	NA	NA	NA	NA	NA	NA	NA	NA	Yes	55	NA	Elyrna, Glucophage, Amaryl, Aspirin, Katalip	Diabetes Type II,Hypertension
UDX6497	Caucasian	Female	Maribor	Slovenia	Serum	2016-04-12	2015-04-01	Pre-Surgery	Pre-Treatment	Yes	Control	Yes	73	NA	NA	NA	NA	NA	NA	No	NA	NA	NA	Yes	51	NA	CoAprovel, Coryol, Sorvasta, Euthyrox, Bonviva	DCIS,Hypertension,Hypothyroidism
